# Supplementary material for: Serine ADP-ribosylation in Drosophila provides insights into the evolution of reversible ADP-ribosylation signalling
Source: Nat Commun. 2023 Jun 2;14:3200. doi: 10.1038/s41467-023-38793-y (PMC10238386; doi:10.1038/s41467-023-38793-y)
Supplement: Supplementary file 3 — Supplementary Data 1 [file 41467_2023_38793_MOESM3_ESM.xlsx]

## Sheet: Sheet1
Supplemental Data 1. HPF1 sequences across the Animalia kingdom.
species
binominal name	common namea	accessionb	other domain(s)c	ARH3-liked
Actinopterygii
Amia calva	Bowfin	MBN3308242	Ig_3	MBN3305880
Amphiprion ocellaris	Clown anemonefish	XP_023123762	―	XP_023149678
Danio rerio	Zebrafish	Q7SXS8	―	NP_001004565
Etheostoma spectabile	Orangethroat darter	KAA8594874	―	XP_032357154
Gouania willdenowi	Blunt-snouted clingfish	XP_028308283	―	XP_028294697
Kryptolebias marmoratus	Mangrove rivulus	XP_017259494	―	XP_017281591
Lucifuga dentata	Toothed Cuban cusk-eel	KAF7665160	―	―
Monopterus albus	Swamp eel	XP_020452832	―	XP_020477574
Mugil cephalus	Flathead mullet	XP_047434530	―	XP_047466997
Nematolebias whitei	Rio pearlfish	XP_037530917	―	XP_037550668
Polyodon spathula	Mississippi paddlefish	MBN3279136	―	XP_041089858
Salmo salar	Atlantic salmon	ACI70083	―	NP_001135008
Sander lucioperca	Pikeperch	XP_031141898	―	XP_035850812
Takifugu rubripes	Fugu rubripes	XP_011616793	―	XP_003962366
Amphibia
Engystomops pustulosus	Tungara frog	KAG8592632	―	KAG8588436
Hymenochirus boettgeri	Congo dwarf clawed frog	KAG8453835	―	KAG8451440
Rhinatrema bivittatum	Two-lined caecilian	XP_029430388	―	XP_029427234
Xenopus laevis	African clawed frog	XP_018086314	―	XP_018101848
Amphioxiformes
Branchiostoma belcheri	Belcher's lancelet	XP_019621650	―	XP_019630152
Branchiostoma lanceolatum	Amphioxus	CAH1267348	―	CAH1241314
Arachnida
Blomia tropicalis	n.a.	KAI2797761	PBZ	KAI2801930
Caerostris extrusa	n.a.	GIY86186	PBZ	GIZ02300
Dermatophagoides pteronyssinus	European house dust mite	XP_027204673	PBZ	XP_027203858
Ixodes scapularis	Black-legged tick	XP_029822398	PBZ, CobT2	XP_029825030
Parasteatoda tepidariorum	Common house spider	XP_042897118	PBZ	XP_042903943
Tetranychus urticae	Two-spotted spider mite	XP_015782073	―	XP_015792774
Ascidiacea
Ciona intestinalis	Vase tunicate	XP_002126685	―	XP_002123536
Styela clava	Leathery sea squirt	XP_039249998	―	XP_039263962
Aves
Accipiter gentilis	Northern goshawk	XP_049650051	―	XP_049676256
Apteryx rowi	Okarito brown kiwi	XP_025931954	―	XP_025941819
Aramus guarauna	Limpkin	NXO50523	―	―
Calypte anna	Anna's hummingbird	XP_030305596	―	XP_030320230
Crypturellus undulatus	Undulated tinamou	NWJ11433	―	NWJ11000
Gallus gallus	Chicken	XP_420399	―	NP_001006312
Grus americana	Whooping crane	NWH26161	―	NWH28491
Haliaeetus leucocephalus	Bald eagle	XP_010568361	―	XP_010574277
Opisthocomus hoazin	Hoatzin	KFR15346	―	KFR14121
Spizaetus tyrannus	black hawk-eagle	NXJ49858	―	―
Tyto alba	Barn owl	XP_042663761	―	XP_042649868
Chondrichthyes
Amblyraja radiata	Thorny skate	XP_032874191	―	XP_032901084
Callorhinchus milii	Elephant shark	NP_001279785	―	XP_042194769
Scyliorhinus canicula	Smaller spotted catshark	XP_038661729	―	XP_038655847
Cnidaria
Dendronephthya gigantea	Carnation coral	XP_028406605	PBZ	XP_028416291
Exaiptasia diaphana	Brown anemone	XP_020917532	―	XP_020913684
Hydra vulgaris	Swiftwater hydra	XP_002169822	―	XP_002170398
Nematostella vectensis	Starlet sea anemone	XP_048589241	―	XP_032240574
Orbicella faveolata	Mountainous star coral	XP_020612069	―	XP_020606900
Echinodermata
Anneissia japonica	n.a.	XP_033127505	PBZ	XP_033122420
Asterias rubens	European starfish	XP_033631431	PBZ	XP_033633498
Patiria miniata	Bat star	XP_038055223	PBZ, CobT2	XP_038046778
Strongylocentrotus purpuratus	Purple sea urchin	XP_789627	PBZ	XP_030841602
Gnathifera
Adineta ricciae	n.a.	CAF1131943	PBZ	CAF0951723
Adineta vaga	n.a.	UJR15847	PBZ	UJR15980
Brachionus plicatilis	Marine rotifer	RNA10891	Ras_like_GTPase, PBZ	RNA23136
Rotaria socialis	n.a.	CAF4939047	―	CAF3522783
Insecta
Apis mellifera	Honey bee	XP_006558932	PBZ	XP_006558716
Bombyx mori	Domestic silk moth	XP_012547401	PBZ	―
Cimex lectularius	Bed bug	XP_014262412	PBZ	XP_014261833
Drosophila melanogaster	Fruit fly	NP_649589	PBZ	―
Galleria mellonella	Greater wax moth	XP_026765433	PBZ	―
Harmonia axyridis	Harlequin	XP_045466522	PBZ	XP_045483810
Ooceraea biroi	Clonal raider ant	XP_011352426	PBZ	XP_019887263
Trichoplusia ni	Cabbage looper	XP_026747440	PBZ	―
Mammalia
Diceros bicornis minor	South-central black rhinoceros	KAF5923484	―	KAF5910338
Echinops telfairi	Small Madagascar hedgehog	XP_012860635	―	XP_004705356
Equus caballus	Horse	XP_005607787	―	XP_023489236
Erinaceus europaeus	Western European hedgehog	XP_007527288	―	XP_007533148
Felis catus	Domestic cat	XP_003984915	―	XP_023114243
Gracilinanus agilis	Agile gracile mouse opossum	XP_044536742	―	XP_044527440
Homo sapiens	Human	NP_060337	―	NP_060295
Hyaena hyaena	Striped hyena	XP_039075148	―	XP_039107686
Lemur catta	Ring-tailed lemur	XP_045408473	―	XP_045404226
Loxodonta africana	African savannah elephant	XP_003415893	―	XP_003415347
Lutra lutra	Eurasian river otter	XP_047573652	―	XP_047583750
Meles meles	Eurasian badger	XP_045853446	―	XP_045833890
Mus musculus	House mouse	NP_082575	―	NP_598644
Myotis myotis	Greater mouse-eared bat	XP_036170126	―	XP_036207062
Ornithorhynchus anatinus	Platypus	XP_028932967	―	XP_028937286
Oryctolagus cuniculus	Rabbit	XP_008247988	―	XP_008271907
Pteropus vampyrus	Large flying fox	XP_011358574	―	XP_011356279
Talpa occidentalis	Iberian mole	XP_037382328	―	XP_037354235
Trichechus manatus latirostris	Florida manatee	XP_023598599	―	XP_004372001
Ursus maritimus	Polar bear	XP_008683856	―	XP_040475190
Vombatus ursinus	Common wombat	XP_027693113	―	XP_027720585
Vulpes lagopus	Arctic fox	XP_041622038	―	XP_041594610
Mollusca
Batillaria attramentaria	Japanese mud snail	KAG5698518	―	―
Haliotis rubra	Blacklip abalone	XP_046570844	PBZ, TFIIF_alpha	XP_046552646
Haliotis rufescens	Red abalone	XP_046331894	―	XP_046342813
Mizuhopecten yessoensis	Yesso scallop	XP_021379730	PBZ	XP_021348625
Ostrea edulis	European flat oyster	XP_048778072	PBZ	XP_048772043
Nematoda
Brugia malayi	Filarial nematode worm	XP_001891653	―	―
Caenorhabditis elegans	n.a.	NP_001255715	―	―
Haemonchus contortus	Barber pole worm	CDJ97479	―	―
Loa loa	Eye worm	XP_020304605	―	―
Wuchereria bancrofti	Bancroftian filariasis	VDM11453	―	―
Placozoa
Trichoplax adhaerens	n.a.	XP_002114325	―	XP_002111447
Platyhelminthes
Clonorchis sinensis	Chinese liver fluke	KAG5449388	―	GAA50769
Echinococcus granulosus	Dog tapeworm	XP_024349751	―	CDS22652
Opisthorchis viverrini	Southeast Asian liver fluke	XP_009163565	―	XP_009171091
Paragonimus westermani	Japanese lung fluke	KAA3672466	―	KAF8562989
Schistosoma haematobium	Urinary blood fluke	XP_012802399	―	KAH9585683
Schistosoma mansoni	Manson's blood fluke	XP_018648825	Ncstrn_small	XP_018649866
Taenia asiatica	Asian tapeworm	VDK24001	―	VDK21439
Porifera
Amphimedon queenslandica	n.a.	XP_003382373	PBZ	XP_003385106
Protozoa
Angomonas deanei	n.a.	CAD2218821	PBZ	―
Bodo saltans	n.a.	CUG86533	―	―
Leptomonas pyrrhocoris	n.a.	XP_015663689	PBZ	―
Monosiga brevicollis MX1	n.a.	XP_001745692	―	―
anot applicable (n.a.)
bGenBank accession number
cOther domains co-occurring with the HPF domain (Pfam ID PF10228) within the indicated protein
dGenBank accession number of ARH3 homologue if identified by BLAST search in species
