# Supplementary material for: Serine ADP-ribosylation in Drosophila provides insights into the evolution of reversible ADP-ribosylation signalling
Source: Nat Commun. 2023 Jun 2;14:3200. doi: 10.1038/s41467-023-38793-y (PMC10238386; doi:10.1038/s41467-023-38793-y)
Supplement: Supplementary file 5 — Supplementary Data 3 [file 41467_2023_38793_MOESM5_ESM.xlsx]

## Sheet: Sheet1
Supplemental Data 3. Oligonucleotides used in this study.
name	sequence (5’→3’)	description	template	target vector
attB_dParp1_for	GGGGACAAGTTTGTACAAAAAAGCAGGCTTCATGGATATTGAATTACCTTATCTTGCTGA	cloning	cDNA	pDONR221
attB_dParp1_stop_rev	GGGGACCACTTTGTACAAGAAAGCTGGGTATTAATAAGAATACTTGAATTCCATACGAAAC	cloning	cDNA	pDONR221
attB_dHpf1_for	GGGGACAAGTTTGTACAAAAAAGCAGGCTTCATGCCAAAAGAAGATTGCAAATACTGGGAT	cloning	cDNA	pDONR221
attB_dHpf1_stop_rev	GGGGACCACTTTGTACAAGAAAGCTGGGTACTACTTAAGTACATCAAAAATGCTGAGGTTGT	cloning	cDNA	pDONR221
attB_dTarg1_for	GGGGACAAGTTTGTACAAAAAAGCAGGCTTCATGTCATCCAAACCTCAGTACACCCTAAGC	cloning	cDNA	pDONR221
attB_dTarg1_stop_rev	GGGGACCACTTTGTACAAGAAAGCTGGGTATTATTTTCCCTGTGGAGGCACAAAATTGTA	cloning	cDNA	pDONR221
attB_dTarg2_for	GGGGACAAGTTTGTACAAAAAAGCAGGCTTCATGGCGAACGTGAAGATAGTGGAGTCCA	cloning	cDNA	pDONR221
attB_dTarg2_stop_rev	GGGGACCACTTTGTACAAGAAAGCTGGGTATTAAAAGGGAGTCTTTTCGCGATGAAGCG	cloning	cDNA	pDONR221
attB_dTarg3_for	GGGGACAAGTTTGTACAAAAAAGCAGGCTTCATGTCAGGACTAACTTACAGAGAGATCAAT	cloning	cDNA	pDONR221
attB_dTarg3_stop_rev	GGGGACCACTTTGTACAAGAAAGCTGGGTATTACTTCATAGCAACATAATTATAAACGACC	cloning	cDNA	pDONR221
dParp_NdeI_for	CGTGCGCATATGATGGATATTGAATTACCTTATCTTGCTG	cloning	pDONR221-dParp	pET28a
dParp_XhoI_rev	GCTCCGCTCGAGTTAATAAGAATACTTGAATTCCATACGAAAC	cloning	pDONR221-dParp	pET28a
dHpf1_NcoI_for	CGTGCGCCATGGGCCATCATCATCATCATCACGGCGGCATGCCAAAAGAAGATTGC	cloning	pDONR221-dHpf1	pET28a
dHpf1_XhoI_rev	CCGCTCGAGCTACTTAAGTACATCAAAAATG	cloning	pDONR221-dHpf1	pET28a
dParg_NdeI_for	GTAGGCTACATATGTCGAAGTCGCCGGAT	cloning	GEO13470	pET28a
dParg_NotI_rev	GGGGAAAAAAGCGGCCGCCTAGTCAACAATATCGTCCTTTTCG	cloning	GEO13470	pET28a
dTarg1_NheI_for	CTACTAGCTAGCATGTCATCCAAACCTCAGTACACC	cloning	pDONR221-dTarg1	pET28a
dTarg1_NotI_rev	GGGGAAAAAAGCGGCCGCCTTATTTTCCCTGTGGAGGCAC	cloning	pDONR221-dTarg1	pET28a
dTarg2_NdeI_for	GTAGGCTACATATGGCGAACGTGAAGATAGTG	cloning	pDONR221-dTarg2	pET28a
dTarg2_NotI_rev	GGGGAAAAAAGCGGCCGCCTTAAAAGGGAGTCTTTTCGCG	cloning	pDONR221-dTarg2	pET28a
dTarg3_NdeI_for	GTAGGCTACATATGTCAGGACTAACTTACAGAGAGATC	cloning	pDONR221-dTarg3	pET28a
dTarg3_NotI_rev	GGGGAAAAAAGCGGCCGCCTTACTTCATAGCAACATAATTATAAAC	cloning	pDONR221-dTarg3	pET28a
dParg_E340A_for	GACATGGCTGCGTTCAGGCGGAGATACGCTTTGTTATC	site-directed mutagenesis	pET28a-dParg	n.a.
dParg_E340A_rev	GATAACAAAGCGTATCTCCGCCTGAACGCAGCCATGTC	site-directed mutagenesis	pET28a-dParg	n.a.
dParg_E340N_for	GACATGGCTGCGTTCAGAATGAGATACGCTTTGTTATC	site-directed mutagenesis	pET28a-dParg	n.a.
dParg_E340N_rev	GATAACAAAGCGTATCTCATTCTGAACGCAGCCATGTC	site-directed mutagenesis	pET28a-dParg	n.a.
dParg_E341A_for	CATGGCTGCGTTCAGGAGGCGATACGCTTTGTTATCTG	site-directed mutagenesis	pET28a-dParg	n.a.
dParg_E341A_rev	CAGATAACAAAGCGTATCGCCTCCTGAACGCAGCCATG	site-directed mutagenesis	pET28a-dParg	n.a.
dParg_E341N_for	CATGGCTGCGTTCAGGAGAATATACGCTTTGTTATCTG	site-directed mutagenesis	pET28a-dParg	n.a.
dParg_E341N_rev	CAGATAACAAAGCGTATATTCTCCTGAACGCAGCCATG	site-directed mutagenesis	pET28a-dParg	n.a.
dParg_d554-723_for	CTTAAGAAGGTCAGATAAGCGGCCGCACTCGAGC	site-directed mutagenesis	pET28a-dParg	n.a.
dParg_d554-723_rev	GGCCGCTTATCTGACCTTCTTAAGTTCCTCTTTAATAAAATC	site-directed mutagenesis	pET28a-dParg	n.a.
dParg_d558-723_for	CGGAGAGGGATAAGCGGCCGCACTCGAGC	site-directed mutagenesis	pET28a-dParg	n.a.
dParg_d558-723_rev	GGCCGCTTATCCCTCTCCGGGCACATCTCTG	site-directed mutagenesis	pET28a-dParg	n.a.
dParg_d574-723_for	CTGGATTAGGCTAAGCGGCCGCACTCGAGC	site-directed mutagenesis	pET28a-dParg	n.a.
dParg_d574-723_rev	GGCCGCTTAGCCTAATCCAGCTACTCTAGAGCTTCC	site-directed mutagenesis	pET28a-dParg	n.a.
dHpf1_dsRNA-1_for	TAATACGACTCACTATAGGGAAGAAGTGCATCCTCGCAGT	dsRNA synthesis	pDONR221-dHpf1	n.a.
dHpf1_dsRNA-1_rev	TAATACGACTCACTATAGGGACCGAGGAGCTTCACAAAGA	dsRNA synthesis	pDONR221-dHpf1	n.a.
dHpf1_dsRNA-2_for	TAATACGACTCACTATAGGGGCACTGGGATTCACTACGGT	dsRNA synthesis	pDONR221-dHpf1	n.a.
dHpf1_dsRNA-2_rev	TAATACGACTCACTATAGGGACCGTAGTGAATCCCAGTGC	dsRNA synthesis	pDONR221-dHpf1	n.a.
dParg_dsRNA-1_for	TAATACGACTCACTATAGGGATAGAAACGGAGGAGGAGCC	dsRNA synthesis	GEO13470	n.a.
dParg_dsRNA-1_rev	TAATACGACTCACTATAGGGTCTTTATGGGCTGCAGAAGG	dsRNA synthesis	GEO13470	n.a.
dParg_dsRNA-2_for	TAATACGACTCACTATAGGGGAGATCCTCGCGATATTGA	dsRNA synthesis	GEO13470	n.a.
dParg_dsRNA-2_rev	TAATACGACTCACTATAGGGTATTTTCGTCGCGTGTGTCC	dsRNA synthesis	GEO13470	n.a.
LacZ_dsRNA_for	TAATACGACTCACTATAGGGGGTTTCCGCGAGGT	dsRNA synthesis	Genomic DNA (UAS-LacZ fly)	n.a.
LacZ_dsRNA_rev	TAATACGACTCACTATAGGGGTCGCACAGCGTGTAC	dsRNA synthesis	Genomic DNA (UAS-LacZ fly)	n.a.
dParg_RT_for	CGCTGGGAAATGATCGAACGA	RT-qPCR	cDNA	n.a.
dParg_RT_rev	CGAAAGTGCCACTGATCCCTAT	RT-qPCR	cDNA	n.a.
RpL39_F	CCAATGGGTTCGCCTACGTA	RT-qPCR	cDNA	n.a.
RpL39_R	AACTTGGTACGCCTCCAGT	RT-qPCR	cDNA	n.a.
