# Supplementary material for: Serine ADP-ribosylation in Drosophila provides insights into the evolution of reversible ADP-ribosylation signalling
Source: Nat Commun. 2023 Jun 2;14:3200. doi: 10.1038/s41467-023-38793-y (PMC10238386; doi:10.1038/s41467-023-38793-y)
Supplement: Supplementary file 7 — Source Data [file 41467_2023_38793_MOESM7_ESM.xlsx]

## Sheet: Figure 2A
Figure 2A
Poly-ADPr
Actin and H2AVD
γ-H2AX
PonceauS

## Sheet: Figure 2B
time [s]	dParp																									dHpf1
0	1	1	1	1	1	1	1	1	1	1	1	1	1	1	1	1	1	1	1	1	1	1	1	1		1	1	1	1	1	1	1	1	1	1	1	1	1	1	1	1	1	1	1	1	1	1
2	1.72548	1.62448	1.28716	1.02614	0.929707	0.963005	0.988732	0.918537	1.22674	0.949921	0.944903	0.984133	1.01668	1.04195	1.03678	1.12195	0.948411	0.999562	1.00315	1.08629	0.95476	1.32536	1.05322	1.3923		1.03448	0.99445	0.970241	0.984827	1.00406	0.98087	0.99393	0.959172	0.97699	1.03188	0.971688	1.01489	0.96729	0.968569	0.977444	0.958121	0.961728	0.971772	0.979503	1.01554	0.964565	0.973207
4	1.99128	1.86466	1.45587	1.29027	1.24831	1.21671	1.81184	1.76707	1.2777	1.14949	1.29825	1.42849	1.84909	1.59322	2.1451	1.89583	1.47348	1.44199	1.48145	1.54404	1.79198	1.43484	2.17978	1.61205		1.04433	1.03647	1.04714	1.07753	1.02265	0.994783	1.04602	1.04258	1.01671	1.04939	1.02105	1.05375	1.02073	1.01292	1.02985	1.01728	1.01646	1.03487	1.02918	1.05443	0.991304	1.02623
6	2.02919	1.92417	1.53515	1.37585	1.30415	1.27544	2.15294	2.06194	1.28103	1.18168	1.36776	1.57438	2.22168	1.79465	2.54211	2.16364	1.6453	1.60734	1.53201	1.60094	1.9675	1.47042	2.43105	1.75093		1.06169	1.05554	1.07084	1.15387	1.03201	1.04348	1.0766	1.0658	1.03982	1.09755	1.05911	1.078	1.0661	1.04417	1.1194	1.03433	1.06308	1.07227	1.09367	1.0752	1.03391	1.08691
8	2.03616	1.93513	1.54613	1.40647	1.3288	1.34213	2.29091	2.23542	1.29455	1.19269	1.37429	1.65312	2.25952	1.88711	2.71751	2.23214	1.73527	1.66623	1.64847	1.66409	2.11907	1.53072	2.44898	1.8111		1.0832	1.09368	1.12018	1.19289	1.07063	1.06505	1.10768	1.13585	1.04855	1.10545	1.08753	1.14817	1.10621	1.09287	1.16788	1.04332	1.08048	1.09459	1.11718	1.1025	1.06309	1.15234
10	2.04592	1.95009	1.57054	1.39916	1.33718	1.3494	2.31854	2.31689	1.30967	1.20371	1.4047	1.68053	2.25526	1.97423	2.70588	2.19643	1.74932	1.72619	1.65055	1.65278	2.06118	1.53032	2.43799	1.81714		1.08828	1.10799	1.13621	1.25981	1.10983	1.05543	1.14286	1.1508	1.0575	1.13068	1.10717	1.15348	1.12002	1.09179	1.21014	1.06162	1.11427	1.09843	1.13404	1.12727	1.07987	1.15796
12	1.96012	1.90223	1.5609	1.38458	1.34742	1.36943	2.31689	2.30572	1.31117	1.22401	1.35784	1.691	2.25532	1.94711	2.72487	2.15789	1.7725	1.78859	1.63401	1.70757	2.04341	1.52723	2.51892	1.86506		1.05069	1.11189	1.14766	1.25556	1.08615	1.0687	1.13458	1.14819	1.06431	1.1583	1.12009	1.15982	1.12164	1.10753	1.22556	1.06915	1.12422	1.11463	1.16777	1.14353	1.10957	1.16364
14	1.88379	1.86975	1.60402	1.38005	1.37081	1.37212	2.28462	2.31752	1.33516	1.25283	1.38133	1.69113	2.24155	1.91642	2.58866	2.07143	1.84051	1.78054	1.66106	1.70629	2.01755	1.52046	2.50814	1.96164		1.04762	1.09488	1.16099	1.26147	1.0942	1.06592	1.13458	1.15483	1.06675	1.16636	1.11191	1.15243	1.1413	1.09645	1.22222	1.08185	1.17079	1.15589	1.14412	1.14489	1.10119	1.17621
16	1.81319	1.82932	1.63345	1.39158	1.37228	1.39449	2.1551	2.31121	1.33419	1.25817	1.34194	1.68599	2.16333	1.97051	2.55663	2.03704	1.85915	1.79392	1.58805	1.67763	1.98611	1.53321	2.42363	1.94458		1.07389	1.11063	1.15649	1.27877	1.09335	1.07337	1.13377	1.19942	1.0721	1.14378	1.1174	1.13447	1.1285	1.09793	1.24444	1.09146	1.1568	1.13765	1.15048	1.125	1.11011	1.1409
18	1.7419	1.79291	1.63719	1.41867	1.36233	1.39763	2.0625	2.27508	1.31418	1.24942	1.37168	1.68605	2.17539	1.90787	2.58947	1.96364	1.87753	1.83965	1.62952	1.70139	2.02072	1.50383	2.54034	1.9275		1.03866	1.0961	1.1427	1.26311	1.12295	1.05499	1.11185	1.17246	1.06639	1.16052	1.11191	1.18517	1.11687	1.09109	1.20144	1.07766	1.14617	1.14713	1.1267	1.14182	1.08331	1.14678
20	1.71924	1.7676	1.64331	1.39779	1.34653	1.43354	2.04658	2.28657	1.33344	1.27395	1.35314	1.62951	2.17693	1.88283	2.48287	2	1.87301	1.87004	1.60318	1.73554	1.93217	1.46622	2.53952	1.88533		1.03866	1.08603	1.16834	1.25544	1.11628	1.0687	1.1087	1.14819	1.07301	1.18115	1.09864	1.1492	1.12186	1.08499	1.22059	1.09353	1.14617	1.13471	1.14135	1.14182	1.07987	1.14029
22	1.65785	1.79106	1.64565	1.37461	1.34045	1.42804	2.0774	2.22662	1.3262	1.29249	1.36667	1.61923	2.14296	1.84209	2.37419	1.89091	1.86462	1.87858	1.6272	1.72474	1.86077	1.43717	2.43623	1.81714		1.04651	1.08717	1.20124	1.24352	1.10864	1.07534	1.09501	1.15483	1.08005	1.16197	1.08923	1.13984	1.11922	1.09074	1.19708	1.09761	1.16975	1.13242	1.16901	1.14	1.10017	1.14323
24	1.6194	1.71093	1.60377	1.37123	1.33782	1.43041	2.01549	2.22933	1.33589	1.28649	1.33712	1.58773	2.09749	1.82298	2.28712	1.94231	1.81793	1.88178	1.63558	1.68651	1.85962	1.47508	2.4097	1.75829		1.04874	1.08066	1.20314	1.25455	1.10034	1.06206	1.07585	1.11856	1.08509	1.16865	1.11146	1.12994	1.1418	1.07554	1.1844	1.09963	1.19315	1.11074	1.1436	1.12727	1.10428	1.11942
26	1.62128	1.70964	1.56586	1.39779	1.33374	1.42238	2.00769	2.18736	1.32899	1.30659	1.32025	1.62393	2.04355	1.80571	2.27629	1.85455	1.74264	1.88363	1.58684	1.73221	1.8481	1.50113	2.37897	1.70602		1.05939	1.07332	1.20131	1.2401	1.07757	1.07179	1.09139	1.12037	1.08322	1.12865	1.09266	1.13354	1.13769	1.0601	1.17518	1.08983	1.17984	1.11649	1.12037	1.09818	1.09595	1.1373
28	1.59064	1.72456	1.59961	1.38462	1.32579	1.40266	1.96071	2.15377	1.32958	1.31706	1.32911	1.6178	2.07064	1.81322	2.2663	1.83019	1.70246	1.92603	1.64003	1.75364	1.78962	1.51953	2.31111	1.73494		1.05882	1.07521	1.19779	1.23587	1.05512	1.08527	1.06763	1.13014	1.0783	1.13941	1.07916	1.12813	1.14454	1.06919	1.17037	1.09186	1.15211	1.12036	1.12668	1.10362	1.09696	1.12499
30	1.56824	1.66678	1.62353	1.35647	1.31195	1.39421	1.935	2.11151	1.33451	1.33739	1.31364	1.61102	2.06612	1.81557	2.28048	1.84906	1.65671	1.91496	1.63091	1.74897	1.79566	1.47437	2.27416	1.72048		1.06891	1.05648	1.18309	1.23078	1.06276	1.07994	1.07272	1.10503	1.07784	1.13372	1.07387	1.1171	1.14038	1.0667	1.15827	1.08687	1.18535	1.12283	1.10644	1.10362	1.10222	1.1142
32	1.60576	1.66321	1.58331	1.35835	1.30055	1.39386	1.90588	2.09122	1.33753	1.35091	1.31965	1.62523	2.00201	1.79027	2.19169	1.84	1.66739	1.88897	1.76394	1.68774	1.8316	1.47508	2.2305	1.66988		1.05714	1.07738	1.16719	1.21174	1.08661	1.06719	1.0471	1.09351	1.08923	1.11652	1.06776	1.1171	1.12935	1.05831	1.11194	1.08274	1.16879	1.12152	1.10815	1.0875	1.09818	1.08545
34	1.63545	1.65435	1.59463	1.344	1.31979	1.40918	1.87444	2.04907	1.32815	1.33652	1.29925	1.60788	1.99533	1.76196	2.20758	1.81633	1.65836	1.85788	1.76067	1.68466	1.7812	1.50045	2.17112	1.69208		1.05882	1.05105	1.15497	1.21867	1.07019	1.06505	1.03358	1.06996	1.0789	1.11652	1.06211	1.11627	1.13618	1.06366	1.15556	1.07506	1.15776	1.09952	1.10815	1.10769	1.07545	1.08262
36	1.60661	1.65234	1.57266	1.33978	1.33647	1.40471	1.87174	2.03999	1.31508	1.33139	1.27436	1.58325	1.93386	1.74912	2.08263	1.84314	1.61132	1.84074	1.71201	1.71822	1.73319	1.49565	2.17945	1.56785		1.06169	1.06865	1.13344	1.20993	1.06245	1.04992	1.05406	1.07519	1.06824	1.12925	1.06988	1.12179	1.14362	1.05169	1.11852	1.0644	1.18304	1.11013	1.10041	1.07636	1.07545	1.08125
38	1.58885	1.66605	1.5386	1.33771	1.32505	1.39309	1.80643	2.06828	1.3172	1.32985	1.24617	1.55838	1.86566	1.66643	2.06798	1.74	1.56798	1.82434	1.68427	1.74007	1.77591	1.46622	2.14626	1.58908		1.0936	1.05462	1.14249	1.19081	1.04736	1.06061	1.01078	1.06063	1.05347	1.13505	1.06272	1.11794	1.13106	1.05124	1.11852	1.06407	1.15624	1.09513	1.09724	1.08651	1.07804	1.07901
40	1.60661	1.623	1.53613	1.344	1.29031	1.39214	1.79353	2.01098	1.31588	1.33018	1.18594	1.56268	1.92961	1.66166	1.92675	1.70588	1.5794	1.80781	1.61734	1.72234	1.78799	1.48502	2.1488	1.57952		1.06902	1.04327	1.14221	1.18363	1.07874	1.04215	1.01782	1.08693	1.05441	1.11532	1.06272	1.12994	1.11263	1.05806	1.13433	1.06325	1.15984	1.1115	1.08595	1.08651	1.08969	1.08016
42	1.58678	1.64939	1.52869	1.33567	1.28643	1.4014	1.8259	2.03777	1.31718	1.32269	1.20678	1.57221	1.85559	1.65345	1.94714	1.64583	1.54591	1.77446	1.68673	1.71299	1.70711	1.51274	2.12648	1.56701		1.06667	1.06408	1.16055	1.17604	1.05512	1.03956	1.01099	1.05272	1.05333	1.12146	1.05658	1.08627	1.10909	1.06165	1.12977	1.07296	1.1501	1.10392	1.06695	1.07636	1.08343	1.06025
44	1.58406	1.64662	1.52367	1.31216	1.29916	1.38192	1.77391	1.98578	1.3224	1.33801	1.19567	1.53761	1.80991	1.65455	1.94714	1.69388	1.52321	1.76335	1.60887	1.71834	1.6735	1.48957	2.11432	1.5644		1.07899	1.04988	1.14732	1.1981	1.05512	1.04879	1.05013	1.03964	1.05287	1.10644	1.05816	1.11229	1.1173	1.04886	1.14394	1.07169	1.13476	1.08289	1.07342	1.07429	1.05283	1.04564
46	1.55024	1.5821	1.55796	1.30579	1.28311	1.35877	1.75299	1.99618	1.32527	1.32822	1.18748	1.55838	1.76103	1.63819	1.85697	1.67347	1.47932	1.74179	1.61734	1.71254	1.66772	1.47412	2.13304	1.50222		1.06891	1.06408	1.15692	1.18853	1.05512	1.0301	1.0352	1.04498	1.04185	1.14013	1.03495	1.08627	1.11493	1.05475	1.12687	1.07041	1.15624	1.09125	1.08343	1.08	1.06543	1.0492
48	1.51204	1.56363	1.52692	1.29859	1.26533	1.38024	1.70803	1.99605	1.33002	1.34639	1.20397	1.54167	1.82552	1.60219	1.79561	1.69388	1.47709	1.73363	1.62849	1.68766	1.62371	1.47389	2.11089	1.49065		1.04762	1.05371	1.14418	1.20522	1.02476	1.05831	1.04447	1.042	1.03737	1.09665	1.05391	1.09856	1.12764	1.05596	1.1194	1.06274	1.12296	1.08938	1.06621	1.06992	1.08343	1.0503
50	1.56842	1.54631	1.51071	1.31607	1.27969	1.37789	1.6875	1.96739	1.32039	1.35241	1.1683	1.50614	1.74287	1.5951	1.82588	1.64583	1.43172	1.70911	1.60343	1.68664	1.63467	1.47567	2.08606	1.48916		1.0936	1.04243	1.13215	1.18809	1.02453	1.06658	1.01863	1.0499	1.03603	1.11037	1.05697	1.06073	1.12679	1.06392	1.13433	1.06915	1.12296	1.08241	1.06621	1.04794	1.09163	1.04617
52	1.54079	1.52326	1.50887	1.28668	1.29909	1.37253	1.65	1.92835	1.32773	1.34318	1.16022	1.50901	1.74097	1.61536	1.79561	1.61224	1.45176	1.72329	1.62087	1.71258	1.61006	1.46962	2.10322	1.46747		1.05419	1.07179	1.14596	1.17182	1.01661	1.0394	1.03693	1.02422	1.04141	1.11751	1.03028	1.09011	1.13106	1.04777	1.10526	1.06825	1.13849	1.07402	1.08854	1.03385	1.04454	1.0451
54	1.5446	1.51672	1.58289	1.27126	1.30436	1.36542	1.63953	1.94791	1.32882	1.34982	1.17622	1.53574	1.68261	1.59447	1.82924	1.60417	1.47917	1.72065	1.62239	1.6857	1.57991	1.49007	2.0066	1.4293		1.04348	1.04413	1.15133	1.18853	1.02519	1.04879	0.99393	1.05379	1.03014	1.12421	1.03932	1.07977	1.12511	1.04495	1.11111	1.06871	1.11943	1.07799	1.08996	1.01774	1.05004	1.05258
56	1.53504	1.49034	1.55398	1.26295	1.28533	1.37009	1.57664	1.90805	1.30222	1.35536	1.20746	1.50842	1.70217	1.54369	1.76355	1.6087	1.4784	1.7019	1.58388	1.65844	1.53977	1.45198	1.94652	1.45482		1.07143	1.0621	1.12977	1.1808	1.04046	1.04879	1.01035	1.02873	1.02198	1.09755	1.04107	1.10734	1.09194	1.05547	1.10448	1.07255	1.11176	1.07892	1.09939	1.02646	1.06386	1.05964
58	1.4874	1.49738	1.56387	1.26757	1.27634	1.37519	1.56667	1.89172	1.31221	1.35169	1.15992	1.51777	1.75151	1.50877	1.78393	1.5625	1.42749	1.70883	1.67683	1.70084	1.55742	1.47594	1.92121	1.4293		1.06404	1.04413	1.12085	1.18338	1.01797	1.0462	1.01863	1.02873	1.02038	1.11037	1.02407	1.09277	1.09495	1.04886	1.11852	1.04936	1.12234	1.07087	1.08013	1.0425	1.05355	1.04894
60	1.4544	1.51051	1.53892	1.26923	1.26794	1.36927	1.59545	1.87154	1.31796	1.36499	1.15543	1.53084	1.72829	1.53618	1.73296	1.61702	1.35376	1.72808	1.61472	1.69179	1.54744	1.4437	1.87043	1.43659		1.05195	1.03509	1.13361	1.15572	1.02581	1.05775	1.02623	0.988115	1.02929	1.12537	1.02886	1.09856	1.10331	1.06562	1.1203	1.06489	1.11691	1.06637	1.07263	1.04	1.05989	1.04672
62	1.43382	1.52212	1.49672	1.25327	1.25637	1.38622	1.58864	1.86524	1.31522	1.37353	1.13625	1.50562	1.73204	1.51684	1.78033	1.52174	1.36452	1.6702	1.58614	1.66239	1.53266	1.4594	1.8124	1.44765		1.06902	1.04811	1.12362	1.17107	1.01873	1.04074	1.00916	1.03096	1.02777	1.10295	1.02647	1.07216	1.10909	1.05985	1.1203	1.05734	1.10737	1.08639	1.08426	1.07077	1.06224	1.03729
64	1.42822	1.45771	1.49512	1.25641	1.27113	1.37498	1.58702	1.85822	1.29868	1.37027	1.13961	1.4818	1.73438	1.52212	1.80126	1.6087	1.33625	1.68586	1.62602	1.68812	1.51598	1.4278	1.84952	1.44578		1.04874	1.03917	1.11284	1.14986	1.05512	1.05043	1.03438	1.02315	1.03499	1.10545	1.03493	1.07439	1.11188	1.04908	1.09559	1.06162	1.11345	1.07987	1.08854	1.04727	1.04022	1.04726
66	1.42419	1.47067	1.48552	1.27394	1.25145	1.37481	1.56136	1.83941	1.31419	1.40269	1.14584	1.53794	1.69256	1.50307	1.78231	1.53333	1.32298	1.68461	1.55042	1.68204	1.51471	1.40465	1.83298	1.41182		1.06169	1.04899	1.1345	1.15822	1.01176	1.03261	1.01122	0.999546	1.03832	1.10986	1.01592	1.07162	1.11493	1.04293	1.11278	1.04035	1.11076	1.09073	1.0943	1.04794	1.05355	1.00829
68	1.37645	1.41212	1.45614	1.29396	1.25555	1.35884	1.51119	1.86102	1.31949	1.39768	1.15641	1.54356	1.68007	1.49189	1.80914	1.52174	1.30237	1.67389	1.58388	1.67062	1.48156	1.4094	1.8379	1.43255		1.04553	1.03431	1.13	1.14986	1.01873	1.01672	1.03562	1.03096	1.02689	1.09181	1.02225	1.08563	1.12428	1.04558	1.10687	1.04848	1.07759	1.0672	1.06924	1.04061	1.02761	1.04097
70	1.40717	1.43827	1.44775	1.25301	1.27171	1.36927	1.47391	1.80656	1.31302	1.38965	1.14706	1.52468	1.67492	1.50118	1.8	1.45652	1.28571	1.67918	1.55706	1.63743	1.50324	1.43436	1.84717	1.41182		1.07143	1.02785	1.11299	1.15094	1.04015	1.049	1.05406	1.02422	1.02281	1.08054	1.03047	1.06169	1.10261	1.0389	1.09701	1.04332	1.09649	1.06434	1.05743	1.07077	1.0415	1.01802
72	1.40637	1.44493	1.43313	1.24477	1.25324	1.38508	1.52045	1.81806	1.3252	1.38651	1.16164	1.53265	1.70715	1.50815	1.71019	1.47727	1.27136	1.71313	1.65338	1.60094	1.48317	1.44745	1.81621	1.3994		1.06667	1.05839	1.08241	1.1543	1.03298	1.0462	1.05066	1.02531	1.02783	1.10594	1.02227	1.09277	1.09194	1.04864	1.11364	1.0396	1.08442	1.06187	1.07679	1.04061	1.04519	1.0363
74	1.37165	1.38525	1.42828	1.23968	1.26043	1.37468	1.52667	1.78774	1.33508	1.37243	1.14832	1.54993	1.68737	1.42981	1.67456	1.44444	1.27011	1.70402	1.67683	1.62215	1.46119	1.42363	1.84566	1.39749		1.08638	1.03007	1.07933	1.16145	1.0256	1.03652	1.03605	1.02873	1.02115	1.10787	1.01402	1.10814	1.11687	1.05831	1.0916	1.04184	1.06705	1.08338	1.07931	1.04186	1.03218	1.00428
76	1.35931	1.41801	1.40915	1.22576	1.24649	1.38112	1.51333	1.79864	1.33474	1.37386	1.12762	1.51494	1.67772	1.42558	1.69474	1.46512	1.29148	1.65927	1.60061	1.59454	1.46681	1.45816	1.8206	1.40903		1.05714	1.04811	1.09164	1.15697	1.03235	1.0283	1.05176	1.0401	1.02529	1.10199	1.00751	1.08098	1.10191	1.06562	1.11111	1.05757	1.07076	1.07	1.08095	1.0394	1.015	1.0115
78	1.35499	1.34548	1.45809	1.25314	1.27716	1.38533	1.5378	1.76156	1.32356	1.34685	1.13846	1.53184	1.67105	1.41171	1.6661	1.46667	1.34497	1.68276	1.59475	1.54643	1.51115	1.42344	1.83247	1.39265		1.05102	1.03997	1.10254	1.14189	1.02339	1.0202	1.0025	1.05399	1.02874	1.08304	1.0336	1.07858	1.11114	1.07004	1.08397	1.05677	1.07342	1.08886	1.09491	1.06419	1.00955	1.00935
80	1.38085	1.37834	1.4725	1.27301	1.24986	1.36513	1.53	1.73552	1.32904	1.3157	1.1179	1.52171	1.72467	1.43656	1.62445	1.48837	1.36262	1.64841	1.63671	1.56786	1.46565	1.3907	1.83311	1.40241		1.05195	1.03917	1.07378	1.14071	1.03994	1.0352	1.01099	1.02003	1.04179	1.09354	1.02437	1.08037	1.09194	1.05169	1.0687	1.03277	1.07759	1.07087	1.06695	1.05071	1.02816	1.00235
82	1.39964	1.39272	1.44927	1.28089	1.24423	1.36564	1.55077	1.73588	1.32842	1.32504	1.09685	1.52365	1.62043	1.45882	1.67651	1.51163	1.32672	1.62273	1.56794	1.61643	1.48838	1.40705	1.8313	1.39719		1.04433	1.02932	1.0878	1.12504	1.03235	1.0306	1.0192	1.05926	1.03895	1.09801	1.0204	1.06833	1.10191	1.07179	1.08333	1.04713	1.06575	1.07939	1.07002	1.04794	1.02761	1.01883
84	1.3524	1.39166	1.45732	1.27967	1.24961	1.37284	1.55391	1.71522	1.31263	1.32111	1.11545	1.4882	1.63155	1.43484	1.62445	1.51163	1.33919	1.63151	1.53659	1.59701	1.48101	1.41157	1.80788	1.37844		1.06169	1.04413	1.07253	1.12979	1.02601	1.0318	0.994077	1.01253	1.04219	1.08343	1.01564	1.07326	1.10331	1.06947	1.08661	1.057	1.08252	1.08938	1.04847	1.04315	1.0213	1.01045
86	1.3459	1.35874	1.44291	1.25483	1.23068	1.35615	1.57846	1.71024	1.31935	1.32155	1.09903	1.49439	1.62179	1.40464	1.64838	1.52381	1.33692	1.60002	1.56451	1.59115	1.47522	1.40898	1.85816	1.37573		1.04221	1.0162	1.0602	1.12885	1.02476	1.02224	1.0018	1.02003	1.03645	1.09921	1.01212	1.09209	1.10122	1.07953	1.06818	1.04848	1.09025	1.07491	1.07209	1.03273	1.02872	0.995425
88	1.3459	1.3657	1.42702	1.26923	1.20568	1.37663	1.53488	1.73122	1.32257	1.32084	1.11304	1.4881	1.6413	1.40659	1.62445	1.42857	1.35931	1.60418	1.58537	1.60925	1.46674	1.39989	1.88458	1.38085		1.05419	1.01088	1.06244	1.12735	1.03201	1.01786	1.0025	1.01446	1.03783	1.08266	1.02678	1.10656	1.08377	1.05707	1.05263	1.05975	1.06058	1.06187	1.08179	1.04	1.00955	1.00935
90	1.30799	1.37834	1.43178	1.23221	1.19208	1.38341	1.57846	1.70507	1.3236	1.33927	1.11875	1.48299	1.54274	1.46103	1.56133	1.37778	1.36227	1.54581	1.55247	1.58338	1.43277	1.39076	1.86916	1.3413		1.06211	1.02858	1.07306	1.12869	1.01823	1.01003	1.00974	1.03652	1.04788	1.08866	1.02678	1.06727	1.08573	1.0681	1.07576	1.04184	1.09812	1.06554	1.06256	1.04123	1.01454	1.01157
92	1.34382	1.33885	1.419	1.2502	1.15627	1.38634	1.62692	1.67892	1.32707	1.33736	1.11252	1.45964	1.57199	1.43824	1.5099	1.4878	1.36733	1.55445	1.55247	1.57602	1.45322	1.41395	1.77291	1.36627		1.06404	1.03355	1.06715	1.11427	1.03971	1.03679	1.01078	1.01253	1.04917	1.08382	1.01075	1.07977	1.08316	1.05907	1.06923	1.04335	1.07681	1.0713	1.04505	1.0394	1.02233	0.999875
94	1.31676	1.37168	1.41397	1.25156	1.16048	1.40183	1.6416	1.67939	1.33792	1.32775	1.1179	1.45825	1.51143	1.4127	1.63971	1.44186	1.36425	1.55993	1.57456	1.62382	1.40982	1.38835	1.73595	1.36423		1.06404	0.998104	1.07078	1.09737	1.02431	1.0301	1.01099	1.01065	1.03391	1.08743	1.00881	1.06475	1.08138	1.06035	1.06977	1.04936	1.06838	1.0713	1.05322	1.06105	1.0087	0.993464
96	1.29047	1.36636	1.3947	1.23514	1.1454	1.37906	1.5984	1.66868	1.33272	1.31624	1.13545	1.49909	1.52109	1.36123	1.55156	1.34884	1.35809	1.57813	1.49771	1.62955	1.457	1.37449	1.72693	1.32319		1.04433	0.998104	1.05994	1.1004	1.04026	1.0559	1.00221	0.999546	1.03788	1.09224	1.02468	1.06625	1.09966	1.05933	1.06923	1.04636	1.04967	1.09957	1.0498	1.04794	1.00164	0.9912
98	1.29047	1.35171	1.40192	1.18882	1.15878	1.36629	1.57857	1.6224	1.3189	1.31125	1.12762	1.47794	1.57989	1.33919	1.53928	1.30233	1.34375	1.57143	1.57129	1.60728	1.44725	1.39077	1.67687	1.33557		1.0381	0.982599	1.06695	1.09145	1.02453	1.04879	0.993455	0.997025	1.03129	1.09847	1.01486	1.0404	1.07812	1.07149	1.06107	1.04936	1.04612	1.08289	1.056	1.0581	1.02501	0.989366
100	1.28436	1.37943	1.39605	1.18657	1.13934	1.38236	1.58571	1.6219	1.32398	1.3231	1.12762	1.47016	1.52576	1.33025	1.55156	1.34091	1.36745	1.54312	1.49667	1.64455	1.41559	1.38849	1.6732	1.35527		1.04013	1.00365	1.06667	1.09855	1.01797	1.02887	1.01078	1.00338	1.03381	1.0971	0.995062	1.06073	1.09259	1.06867	1.07634	1.05538	1.07248	1.07892	1.07599	1.03328	1.02031	1.00461
102	1.30814	1.35982	1.4151	1.1935	1.17019	1.4003	1.58952	1.62803	1.3357	1.34645	1.0914	1.44446	1.51304	1.37194	1.58566	1.30233	1.34004	1.55663	1.46341	1.64712	1.38332	1.393	1.65872	1.36165		1.02857	0.998372	1.06618	1.09314	1.00891	1.02531	1.00994	1.01704	1.03201	1.08784	1.01014	1.04074	1.08947	1.05806	1.05263	1.04925	1.06838	1.05663	1.06473	1.05674	1.01409	1.01008
104	1.32028	1.36503	1.42053	1.18476	1.15391	1.38584	1.5874	1.62803	1.32893	1.35113	1.10963	1.43731	1.51618	1.32658	1.55351	1.37209	1.31189	1.53505	1.41247	1.63204	1.42146	1.37463	1.66797	1.38795		1.05195	0.988172	1.05728	1.09136	1.00347	1.049	1.01099	1.00788	1.03362	1.07393	0.986424	1.04686	1.06701	1.06366	1.05263	1.0396	1.06315	1.0607	1.08177	1.02595	0.989202	0.994851
106	1.29924	1.36536	1.37201	1.17856	1.14435	1.39588	1.5675	1.62087	1.32858	1.38378	1.10332	1.43886	1.51304	1.32163	1.49665	1.33333	1.33192	1.47491	1.41657	1.60253	1.40877	1.3516	1.69152	1.37599		1.01727	0.989519	1.08468	1.07235	1.02476	1.02108	1.00974	1.04568	1.02367	1.07533	0.992527	1.05332	1.07642	1.03405	1.04511	1.04636	1.03613	1.05663	1.06432	1.02545	1.00277	0.999875
108	1.2846	1.32113	1.38409	1.15575	1.13427	1.38877	1.61129	1.60975	1.32543	1.36904	1.08874	1.44773	1.52592	1.32977	1.5636	1.42857	1.29542	1.44096	1.50181	1.58922	1.41729	1.34805	1.64058	1.36367		1.04651	1.00787	1.08777	1.08283	1.01022	1.02224	1.01014	0.99225	1.0314	1.07498	0.97062	1.06625	1.08256	1.05262	1.05344	1.05458	1.03826	1.07845	1.056	1.05956	0.989202	1.00147
110	1.29346	1.34153	1.39552	1.16224	1.11548	1.38754	1.57674	1.60508	1.33366	1.35559	1.10818	1.3916	1.49754	1.33218	1.53749	1.31818	1.27767	1.40699	1.45198	1.60043	1.40064	1.32971	1.63137	1.42018		1.04013	0.988172	1.08978	1.10812	1.02519	1.03134	1.00994	1.02143	1.02198	1.07191	0.98977	1.05932	1.08256	1.03946	1.04545	1.04335	1.05775	1.08289	1.0851	1.04	1.01739	0.9912
112	1.30831	1.30928	1.33929	1.15385	1.10171	1.37411	1.54688	1.61034	1.3365	1.36475	1.08161	1.40023	1.53269	1.33089	1.52475	1.32558	1.31546	1.4528	1.53174	1.59861	1.39334	1.29712	1.60333	1.39975		1.04976	0.983846	1.09615	1.09346	1.01146	1.01672	0.969218	1.01902	1.01442	1.08908	1.0058	1.04648	1.07755	1.05169	1.0303	1.04184	1.05522	1.0607	1.06924	1.04123	0.990379	1.01235
114	1.28723	1.28653	1.32525	1.16465	1.12049	1.36325	1.60076	1.60508	1.3284	1.35912	1.09048	1.39553	1.51461	1.31905	1.52336	1.28889	1.32974	1.45485	1.52058	1.60979	1.37849	1.29289	1.57038	1.42312		1.02658	0.975421	1.08616	1.08881	1.03251	1.02341	0.985507	1.03964	1.00848	1.09399	0.997581	1.03364	1.07642	1.03714	1.04545	1.05618	1.06582	1.06554	1.06621	1.04662	1.00912	1.0005
116	1.29912	1.30098	1.26969	1.209	1.11604	1.37107	1.60312	1.61505	1.35434	1.35076	1.09411	1.40155	1.58478	1.31286	1.49384	1.27907	1.35421	1.47141	1.55247	1.64455	1.43031	1.31033	1.5021	1.35971		1.02273	0.991894	1.0933	1.09359	1.03359	1.01672	0.985507	1.00129	1.01521	1.0971	0.99312	1.02773	1.07309	1.04272	1.05344	1.03515	1.05809	1.057	1.07185	1.04061	1.00355	0.99661
118	1.2992	1.29908	1.27085	1.1797	1.13125	1.36828	1.5907	1.60446	1.32748	1.33998	1.11707	1.39411	1.52778	1.33618	1.45762	1.325	1.35786	1.48281	1.52439	1.61518	1.42146	1.28744	1.50527	1.38783		1.02128	0.976499	1.09078	1.09601	1.03267	1.05043	0.985507	0.998693	1.00764	1.07569	0.994621	1.06025	1.07642	1.03284	1.0229	1.03587	1.06719	1.04739	1.04904	1.0725	1.02181	0.999259
120	1.28702	1.30403	1.24311	1.19231	1.13427	1.35599	1.5907	1.56298	1.32081	1.35336	1.10269	1.36295	1.47851	1.32784	1.4724	1.27273	1.3617	1.42658	1.45664	1.59403	1.39996	1.26606	1.47184	1.35348		1.04874	0.969046	1.08761	1.08584	1.03314	1.03679	0.977084	1.01902	1.01675	1.07022	0.986619	1.0529	1.06154	1.04252	1.05303	1.03433	1.05775	1.05217	1.05184	1.0725	0.996087	0.990136
122	1.29608	1.31573	1.25815	1.18172	1.12124	1.35383	1.55149	1.59	1.31791	1.35032	1.09576	1.36422	1.51789	1.30732	1.48831	1.35714	1.35393	1.40803	1.41247	1.60138	1.34193	1.25383	1.45802	1.3492		1.03484	0.963756	1.08593	1.07096	1.03373	1.0134	0.951815	1.01902	1.01017	1.0895	0.984256	1.05932	1.05249	1.04975	1.0303	1.0366	1.05775	1.0713	1.04065	1.03559	1.00912	1.00529
124	1.29296	1.30752	1.2523	1.21398	1.12097	1.33944	1.575	1.59982	1.3213	1.31525	1.1167	1.35506	1.55311	1.30558	1.47324	1.35714	1.39605	1.38201	1.46118	1.62293	1.31591	1.26757	1.44757	1.35007		1.01382	0.962936	1.07747	1.09391	1.01823	1.01672	0.960663	1.01253	0.999027	1.08382	0.980959	1.04074	1.05567	1.05831	1.03788	1.04185	1.05399	1.0713	1.05889	1.0425	0.997116	0.998655
126	1.28436	1.2792	1.31545	1.1859	1.11513	1.33991	1.53893	1.60319	1.31769	1.30051	1.10681	1.36206	1.59363	1.34565	1.45263	1.37209	1.37146	1.41292	1.3608	1.5931	1.34806	1.26469	1.44523	1.39906		1.05195	0.956516	1.09555	1.06766	1.0177	1.0246	0.951815	1.04864	1.01264	1.08462	0.980959	1.0404	1.05612	1.03659	1.03053	1.0366	1.06058	1.06148	1.06089	1.04123	1.00998	0.975991
128	1.27841	1.26594	1.3032	1.16325	1.10384	1.35085	1.53984	1.61982	1.30313	1.30247	1.10396	1.36331	1.51465	1.30842	1.46825	1.30952	1.33324	1.41895	1.38932	1.56835	1.34739	1.26376	1.47315	1.40417		1.02463	0.975775	1.0913	1.06907	1.02601	1.02582	0.942659	1.05528	1.01518	1.07903	0.977059	1.06025	1.05658	1.04864	1.05926	1.03587	1.05399	1.06307	1.06237	1.05244	0.989783	1.00495
130	1.23679	1.26906	1.29833	1.19511	1.09986	1.364	1.52519	1.59456	1.29279	1.31224	1.08874	1.35808	1.52441	1.32088	1.42603	1.27273	1.35666	1.40961	1.41247	1.56213	1.27961	1.26342	1.4368	1.39494		1.05882	0.989519	1.09258	1.07606	1.01823	1.0202	0.92552	1.01349	1.01677	1.08703	0.989564	1.06025	1.06106	1.04643	1.02381	1.0366	1.06705	1.06347	1.06507	1.04123	0.995753	0.985421
132	1.23519	1.26413	1.29591	1.17641	1.10694	1.33977	1.52093	1.60508	1.30891	1.28163	1.10396	1.31217	1.54252	1.33349	1.42767	1.2381	1.35216	1.39534	1.45403	1.54474	1.28537	1.25631	1.40578	1.38783		1.06891	0.979199	1.07452	1.06944	1.04056	1.02957	0.968661	1.032	1.0263	1.07978	0.99085	1.05249	1.065	1.03387	1.00775	1.03217	1.06058	1.07	1.07002	1.01908	1.00746	0.990662
134	1.24354	1.24954	1.28638	1.15291	1.12794	1.34154	1.51395	1.57351	1.29058	1.30469	1.07439	1.30487	1.52907	1.28932	1.43111	1.2619	1.36591	1.41669	1.41657	1.50622	1.2847	1.27706	1.40482	1.34499		1.02463	0.978399	1.07293	1.06295	1.05512	1.02957	0.950311	1.02657	1.02795	1.07605	0.982412	1.06073	1.04666	1.03623	1.03788	1.03076	1.06058	1.06109	1.04769	1.01818	1.00277	1.0018
136	1.22838	1.24606	1.31144	1.15737	1.13008	1.33082	1.52256	1.57798	1.29304	1.3212	1.07672	1.28542	1.53442	1.31905	1.41053	1.26667	1.34158	1.39001	1.41768	1.55097	1.29014	1.30075	1.43398	1.33557		1.0305	0.984707	1.09522	1.05331	1.04046	1.0202	0.942659	1.04444	1.02196	1.07359	0.991055	1.02722	1.04132	1.04103	1.02256	1.0292	1.06972	1.0559	1.04904	1.02595	0.99446	1.00598
138	1.23084	1.26983	1.31481	1.14454	1.12063	1.32276	1.48154	1.55432	1.29363	1.28941	1.08425	1.31226	1.5213	1.29995	1.35153	1.30233	1.34201	1.36942	1.41247	1.57121	1.30083	1.31411	1.42964	1.33974		1.01661	0.990448	1.0807	1.05581	1.06215	1.0065	0.935397	0.993056	1.00843	1.07605	0.998741	1.04686	1.04094	1.04886	1.02963	1.03808	1.07109	1.05663	1.0708	1.01818	1.00239	0.986143
140	1.24019	1.26906	1.28408	1.14103	1.14541	1.31788	1.48819	1.56824	1.29794	1.32202	1.0963	1.34082	1.55642	1.28247	1.37618	1.15909	1.34783	1.3566	1.41247	1.54643	1.27961	1.34284	1.44597	1.35851		1.03654	0.995034	1.07965	1.0423	1.02476	0.98878	0.943748	1.01349	1.02195	1.08543	0.986619	1.02122	1.06106	1.04313	1.03101	1.0299	1.05278	1.04325	1.05963	1.01169	0.982737	0.986887
142	1.252	1.25522	1.2984	1.13933	1.13378	1.31845	1.45814	1.51974	1.30016	1.33635	1.07645	1.33283	1.49314	1.26039	1.37021	1.22727	1.35038	1.31698	1.42912	1.56178	1.27982	1.335	1.43734	1.38096		1.02857	0.977243	1.06318	1.06005	1.03201	1.01096	0.968368	1.02003	1.0151	1.08092	1.00128	1.01507	1.05119	1.02461	1.02362	1.02027	1.05399	1.05217	1.05394	1.01209	1.015	0.9912
144	1.24758	1.27207	1.32196	1.14545	1.14198	1.31765	1.5	1.57557	1.29849	1.33729	1.08425	1.36254	1.51304	1.29538	1.37282	1.2093	1.33803	1.31743	1.5122	1.54099	1.27484	1.28314	1.40969	1.34828		1.04874	1.00846	1.07421	1.06586	1.02497	1.00499	0.977226	1.02315	1.02539	1.08422	0.998041	1.02825	1.06154	1.03966	1.00769	1.03146	1.05905	1.05994	1.05042	1.005	1.00092	0.981576
146	1.24685	1.23833	1.32208	1.1587	1.15143	1.3223	1.45547	1.56653	1.30065	1.35399	1.06667	1.3496	1.47927	1.30101	1.36842	1.25	1.3569	1.32231	1.50433	1.54109	1.24275	1.26469	1.39642	1.32471		1.01905	0.996028	1.07742	1.04546	1.01797	1.01212	0.918693	1.01273	1.03057	1.06774	0.987211	1.01455	1.04545	1.03062	1.01504	1.0292	1.03039	1.05217	1.06582	1.00571	1.00787	0.976765
148	1.24532	1.22907	1.28313	1.1806	1.16295	1.31416	1.45714	1.53456	1.30009	1.34057	1.06433	1.35391	1.45472	1.29487	1.35371	1.20455	1.33989	1.32874	1.52439	1.52834	1.23101	1.28634	1.35472	1.36476		1.06645	0.989519	1.08433	1.04958	1.04076	1.00567	0.951815	1.00309	1.02532	1.07569	0.987411	1.04108	1.05205	1.04708	1.00787	1.01028	1.04612	1.04643	1.05048	1.0113	0.996087	0.976765
150	1.24685	1.2792	1.29958	1.17415	1.15296	1.31309	1.44275	1.52088	1.29594	1.35775	1.03301	1.39305	1.47314	1.26516	1.35153	1.23256	1.37965	1.32318	1.57456	1.50807	1.19261	1.27665	1.29765	1.36924		1.04651	0.984273	1.09507	1.01671	1.00957	0.991736	0.943028	1.01374	1.02796	1.07679	0.994621	1.03484	1.04132	1.03078	1.00758	1.01199	1.0509	1.06958	1.07924	1.00364	1.00239	1.00115
152	1.24794	1.23002	1.31628	1.16073	1.15149	1.30949	1.4688	1.53562	1.29906	1.34204	1.04516	1.33431	1.4791	1.23299	1.4	1.20455	1.33331	1.30622	1.56098	1.52035	1.22236	1.30343	1.35038	1.36226		1.07143	1.00422	1.08843	1.01533	1.04753	0.986482	0.934533	0.98227	1.03463	1.07089	0.988158	1.03394	1.03534	1.01512	1.00775	1.01304	1.03246	1.05484	1.04195	1.02047	0.983732	0.977571
154	1.24794	1.24517	1.33845	1.1577	1.15797	1.30032	1.44	1.51155	1.3164	1.35696	1.05225	1.32593	1.49811	1.25425	1.37895	1.14286	1.35943	1.28814	1.54878	1.50199	1.21115	1.28024	1.36029	1.326		1.03247	0.995528	1.0904	1.02054	1.03937	0.942638	0.960663	1.01852	1.04177	1.08908	0.998928	1.02773	1.03466	1.02461	0.992188	1.02325	1.03826	1.04295	1.06465	0.988872	0.98949	0.977366
156	1.24986	1.22638	1.35259	1.15112	1.167	1.2711	1.4184	1.4893	1.30751	1.37544	1.03527	1.33667	1.50163	1.2964	1.35371	1.30952	1.38641	1.31058	1.54044	1.49795	1.17012	1.27278	1.35095	1.29548		1.04651	0.984273	1.08624	1.01035	1.03251	0.958751	0.960663	1.02315	1.04501	1.08584	0.999387	1.02101	1.05478	1.02754	1	1.00243	1.03935	1.06032	1.06357	1.01863	0.989783	0.982483
158	1.23335	1.21292	1.34271	1.13687	1.16367	1.28147	1.41024	1.4854	1.28921	1.34348	1.04013	1.26681	1.5198	1.27834	1.34688	1.18182	1.3882	1.27942	1.51667	1.45895	1.158	1.25874	1.37	1.26475		1.0662	0.989519	1.10501	1.0135	1.05512	0.947969	0.95911	1.04823	1.03469	1.09079	1.02376	1.02722	1.04506	1.03095	0.992126	1.02554	1.04498	1.03795	1.06546	0.9975	0.983989	0.9859
160	1.21538	1.21751	1.35941	1.11538	1.15552	1.2903	1.42326	1.49063	1.27996	1.33896	1.03557	1.32914	1.50254	1.28097	1.30199	1.19048	1.37261	1.30524	1.5	1.51083	1.19801	1.26651	1.37171	1.29092		1.03061	0.996536	1.11922	1.01035	1.04046	0.961908	0.969218	1.03096	1.05399	1.07642	1.00828	1.02101	1.035	1.03623	1	1.0292	1.03613	1.05626	1.05743	1.01863	0.996425	0.982951
162	1.21417	1.22253	1.36401	1.0985	1.14756	1.29495	1.47073	1.48267	1.2904	1.3389	1.05468	1.36621	1.51653	1.28472	1.35789	1.18182	1.35763	1.33356	1.5498	1.48541	1.1712	1.25976	1.35396	1.28607		1.04651	0.991894	1.12293	1.01948	1.02497	0.95952	0.968661	1.03889	1.03755	1.0895	1.01075	1.00154	1.02562	1.0344	1.00758	1.01563	1.03142	1.06474	1.04288	0.99609	0.976556	0.977987
164	1.20341	1.21498	1.35223	1.12179	1.12995	1.30989	1.43588	1.47987	1.29469	1.34915	1.03557	1.32558	1.46184	1.27921	1.38774	1.13043	1.33375	1.31047	1.58858	1.46417	1.1157	1.27295	1.34168	1.33012		1.04651	0.989063	1.12769	0.98826	1.03267	0.968726	0.943028	1.01173	1.05764	1.09443	0.977888	1.01438	1.02023	1.02833	0.992366	1.03076	1.04847	1.05484	1.05048	1.01169	0.983228	0.987654
166	1.22159	1.20869	1.33785	1.10897	1.13248	1.2978	1.45075	1.48523	1.29532	1.33881	1.05475	1.34466	1.50971	1.28247	1.36777	1.275	1.36818	1.29526	1.53612	1.41196	1.09699	1.25679	1.34454	1.29852		1.04433	0.978796	1.11893	1.01373	1.0625	0.96854	0.969082	1.01074	1.05478	1.09443	0.997127	1.02697	1.01996	1.03966	0.992248	1.02325	1.05647	1.05217	1.06237	0.974436	0.982737	0.996011
168	1.2094	1.23943	1.34227	1.12899	1.12894	1.28338	1.48819	1.49326	1.29011	1.33619	1.03077	1.33711	1.53064	1.32346	1.32521	1.15909	1.38761	1.33228	1.51637	1.35506	1.1111	1.23868	1.33959	1.29852		1.03866	1.00204	1.12154	1.00577	1.06255	0.984994	0.968804	1.02641	1.05925	1.09801	0.99781	1.01373	1.02923	1.04622	1.03053	1.009	1.00599	1.05994	1.06388	1.0113	1.00706	0.953086
170	1.20539	1.23468	1.3192	1.14017	1.11039	1.29431	1.48154	1.48661	1.29763	1.3546	1.02555	1.34653	1.48436	1.29738	1.35381	1.13333	1.39277	1.33873	1.53709	1.34596	1.12598	1.25483	1.35903	1.31335		1.05102	0.990924	1.11223	1.00912	1.03201	0.967864	0.968804	1.01852	1.06284	1.08794	1.00751	1.02697	1.0106	1.04103	0.976923	1.00775	1.02253	1.04707	1.05963	1.01053	1.00164	0.977164
172	1.22024	1.24034	1.3193	1.133	1.1195	1.28713	1.45385	1.46149	1.28699	1.33939	1.03077	1.33972	1.46641	1.26259	1.33278	1.2093	1.39049	1.35638	1.47561	1.35965	1.10057	1.2774	1.37844	1.32034		1.02463	0.990924	1.11746	1.0068	1.03235	0.97924	0.985507	1.01173	1.06127	1.08908	1.00631	1.00162	0.996021	1.04438	1	1.01368	1.02938	1.04295	1.08177	0.996923	0.995753	0.967593
174	1.23399	1.2357	1.27169	1.14393	1.12516	1.28679	1.46	1.44398	1.28414	1.31213	1.02381	1.32649	1.48714	1.25662	1.31429	1.13636	1.36189	1.34354	1.52439	1.39251	1.08662	1.29604	1.34454	1.32034		1.05102	1.00145	1.1126	1.01395	1.03218	0.949342	1.00295	1.01957	1.06747	1.08502	1.0008	1.0208	0.99588	1.03405	1.03906	1.00426	1.04386	1.0607	1.06163	0.998095	1.00128	0.967901
176	1.22299	1.24606	1.28322	1.13711	1.12957	1.28443	1.45489	1.4456	1.2707	1.29948	1.03783	1.32214	1.48749	1.25829	1.3597	1.08889	1.39523	1.35561	1.55488	1.4002	1.0984	1.2599	1.32677	1.30934		1.06368	1.00264	1.09418	0.993264	1.06288	0.968726	0.968661	1.00401	1.08591	1.08131	0.989564	1.00771	0.995739	1.01857	1.0155	1.00838	1.04612	1.0559	1.05394	1.01419	0.989783	0.957718
178	1.20676	1.21082	1.28797	1.13933	1.12249	1.26138	1.44265	1.47878	1.2676	1.30999	1.04516	1.32156	1.45458	1.25264	1.33405	1.18182	1.38729	1.35469	1.50351	1.41965	1.04977	1.23805	1.35982	1.31744		1.03866	0.993924	1.09378	0.985758	1.06271	0.961098	0.985507	1.01446	1.10102	1.07679	1.00761	1.02673	1.00996	1.0277	1.03846	1.00964	1.04703	1.05148	1.07679	1.02646	0.990379	0.971953
180	1.19827	1.21049		1.14479	1.12396	1.27241	1.43588	1.47595	1.27019	1.2851	1.02335	1.29294	1.42746	1.28381	1.32057	1.15909	1.38956	1.35287	1.46592	1.43634	1.07609	1.25479	1.32417	1.31913		1.01478	1.00539	1.08637	0.995592	1.04784	0.975425	0.977155	1.00977	1.09012	1.08054	1.00306	1.02122	0.990998	1.0252	1.02362	1.02601	1.04167	1.03037	1.05963	1.0275	0.983478	0.972302
182	1.19596	1.21188		1.13627	1.1114	1.26952	1.42388	1.46678	1.27704	1.28482	1.02778	1.30936	1.44475	1.29437	1.3136	1.11111	1.37575	1.31893	1.45122	1.49763	1.06297	1.2266	1.3229	1.2924		1.05419	0.979608	1.06872	1.00347	1.07019	0.931127	0.968368	1.03096	1.09239	1.07679	0.994841	1.00162	0.990998	1.03809	1.02362	0.998849	1.03509	1.01172	1.0553	1.00941	0.989202	0.967441
184	1.17993	1.19416		1.15199	1.1241	1.26549	1.44567	1.4509	1.2698	1.28569	1.01639	1.26695	1.46665	1.26404	1.33782	1.06818	1.35494	1.35724	1.46341	1.49795	1.10421	1.27498	1.30216	1.29548		1.04651	0.971309	1.06723	1.00058	1.05512	0.982287	0.952657	1.02657	1.08888	1.07978	1.00657	1.00154	1.00032	1.02447	1.02362	1.00303	1.02552	1.03012	1.06736	0.997209	0.988636	0.977366
186		1.20841		1.14017	1.13635	1.25638	1.4084	1.47208	1.26744	1.27945	1.01799	1.25635	1.44524	1.23876	1.29463	1.15556	1.36695	1.38216	1.54181	1.48541	1.08999	1.30413	1.30946	1.31627		1.04303	1.0003	1.06743	0.991087	1.06276	0.954969	0.968516	1.02754	1.08827	1.07297	1.00683	1.01455	0.990882	1.02817	1.01587	1.01368	1.02253	1.02939	1.0334	1.01053	0.98949	0.976765
188				1.13143	1.12733	1.25529	1.42214	1.4472	1.27059	1.27193	1.02511	1.26165	1.46051	1.24216	1.30737	1.08889	1.34857	1.34242	1.43375	1.48461	1.09176	1.28353	1.28614	1.31335		1.03061	0.988913	1.06823	1.01165	1.03283	0.980237	0.968368	1.01253	1.08051	1.07333	1.0038	1.0018	0.990768	1.01895	1.0229	1.01796	1.02159	1.02939	1.03689	0.9975	0.98425	0.962454
190				1.14308	1.11516	1.25809	1.43308	1.46915	1.27885	1.26245	1.03267	1.27495	1.46424	1.25662	1.29442	1.08889	1.34336	1.36531	1.48955	1.47119	1.07044	1.29022	1.31004	1.30335		1.02439	1.01214	1.07333	1.00096	1.06265	0.970497	0.967909	1.00401	1.09642	1.07297	1.01014	1.00171	0.986072	1.02236	1.01575	1.01028	1.02348	1.03823	1.06507	0.967328	0.977817	0.958025
192				1.15108	1.1215	1.2401	1.44	1.4456	1.26974	1.2519	1.04735	1.26965	1.46885	1.22758	1.3136	1.06818	1.37974	1.34589	1.46592	1.4429	1.05974	1.28726	1.27366	1.32448		1.02273	0.98998	1.04664	1.0068	1.05512	0.977226	1.0028	1.02641	1.08097	1.08131	1.0096	0.98228	0.981445	1.03458	1.02326	1.02531	1.01293	1.04418	1.03812	0.967218	0.990079	0.967593
194				1.16281	1.1287	1.25258	1.44135	1.44931	1.26839	1.26955	1.02069	1.2851	1.48714	1.22301	1.33405	1.06383	1.39161	1.35975	1.4661	1.44258	1.04997	1.302	1.30491	1.31449		1.03866	1.01214	1.0492	1.01555	1.06998	0.95896	0.99393	1.01273	1.07256	1.0821	1.00276	1.00162	0.995601	1.01961	1	1.00838	0.988443	1.04675	1.034	0.967328	0.976965	0.967901
196				1.16565	1.13911	1.25152	1.41328	1.43528	1.27705	1.25933	1.03233	1.29811	1.51304	1.25863	1.2879	1.09302	1.39413	1.35226	1.47845	1.40783	1.04581	1.22469	1.27922	1.27424		1.03448	1.0048	1.04547	1.00891	1.07052	0.942029	0.976786	1.01704	1.06316	1.08331	1.01492	0.988701	0.976727	1.04024	1.01587	0.994659	0.997464	1.05394	1.04288	0.96	0.977817	0.963094
198				1.15291	1.14177	1.26066	1.41716	1.43865	1.2787	1.2746	1.03757	1.25105	1.47467	1.21703	1.27869	1.02222	1.387	1.36963	1.43547	1.39721	1.05915	1.24927	1.27494	1.2774		1.01661	0.984273	1.04235	1.00828	1.03971	0.967087	0.993859	1.0377	1.06561	1.0821	1.00251	1.00171	0.986072	1.03405	1.01587	1.00122	1.02938	1.03879	1.03874	0.983226	0.98425	0.963094
200				1.14545	1.15242	1.25911	1.44265	1.41553	1.27558	1.25397	1.00201	1.26971	1.54594	1.2219	1.27224	1.0625	1.33806	1.40393	1.40327	1.37081	1.04581	1.26234	1.26854	1.31335		1.06368	0.993924	1.06653	1.03016	1.03114	0.961538	0.985507	1.01074	1.04797	1.08054	1.00709	1.01489	0.991115	1.03129	1.01527	1.00838	0.997464	1.03937	1.0346	0.95232	0.982981	0.963094
202				1.11401	1.14761	1.27328	1.44812	1.41037	1.27386	1.26695	1.01799	1.24575	1.52018	1.19269	1.27525	1	1.34784	1.43007	1.39667	1.33993	1.00578	1.26757	1.26894	1.33557		1.01478	0.991405	1.0633	1.02882	1.02453	0.975213	0.959798	1.02209	1.05943	1.05812	0.99781	0.995163	0.990654	1.02817	1.02362	1.009	1.0029	1.03037	1.02872	0.96	0.97121	0.992308
204				1.12034	1.15878	1.26857	1.43182	1.43161	1.28508	1.26377	1.01853	1.25426	1.56961	1.20693	1.29123	1.10638	1.387	1.46843	1.43212	1.34211	1.02458	1.2692	1.26343	1.33705		1.02658	1.01958	1.07725	1.00745	1.02476	0.968007	0.994152	1.0321	1.04155	1.0829	1.02805	1.00861	0.981445	1.03733	0.992537	1.01092	1.02066	1.01632	1.00551	0.95232	0.98949	0.962706
206				1.12978	1.1508	1.2408	1.43308	1.42972	1.28603	1.25205	1.03004	1.26435	1.55765	1.17808	1.27749	1.06667	1.34931	1.44054	1.38399	1.33176	1.02762	1.23889	1.20703	1.36035		1.04082	1.0091	1.06365	1.02379	1.01744	0.965217	0.950622	0.981528	1.04329	1.04939	0.987613	0.982322	0.995601	1.02476	1.01575	1.02134	0.99893	1.00689	0.998406	0.9375	0.988085	0.966848
208				1.12328	1.14834	1.24626	1.41328	1.43698	1.28384	1.26336	1.01639	1.2672	1.59423	1.23674	1.24958	1.09091	1.35335	1.44688	1.40806	1.31647	1.06799	1.25021	1.21652	1.36035		1.04082	1.02321	1.05452	1.02999	1.03983	0.941364	0.993859	1.00218	1.03735	1.06741	0.979801	1.01507	0.976681	1.03458	1.01538	1.02162	1.00365	1.00716	1.01794	0.929764	0.990992	0.962834
210				1.13627	1.14998	1.23137	1.39922	1.42449	1.27975	1.27284	1.01525	1.29346	1.53196	1.1879	1.25795	1.04545	1.32298	1.45614	1.45847	1.29947	1.03519	1.2361	1.18137	1.36722		1.04433	0.994985	1.03744	1.0433	1.02497	0.942706	0.976786	0.972921	1.03814	1.0684	0.970471	1.0018	0.995739	1.01921	1.01587	1.02027	1.02066	1.0114	1.0211	0.938015	0.996425	0.962454
212				1.14393	1.14115	1.2189	1.4093	1.41383	1.26858	1.287	1.00539	1.29046	1.52949	1.20242	1.27749	1	1.32829	1.47824	1.47358	1.29432	1.03297	1.24226	1.17647	1.34661		1.03654	1.00539	1.06585	1.0414	1.02409	0.95896	1.02009	0.995544	1.03485	1.07191	0.970175	0.982196	0.985891	1.01908	0.992248	1.02761	1.0068	1.02076	1.0252	0.93	0.989783	0.947797
214				1.13544	1.13887	1.23204	1.36385	1.40668	1.26193	1.29813	1.00539	1.25955	1.55765	1.17808	1.28464	1.11111	1.34998	1.44617	1.43547	1.28802	1.08297	1.26138	1.18644	1.39719		1.03866	0.991894	1.07388	1.03665	1.03235	0.908735	1.00235	0.987334	1.02281	1.05756	0.976484	0.995292	0.991233	1.01259	1.04688	1.01629	0.996749	1.02056	1.00331	0.9225	0.976355	0.976568
216				1.14744	1.12509	1.20727	1.3824	1.39012	1.25143	1.26702	0.993519	1.22856	1.559	1.19755	1.26488	1.04545	1.37066	1.40293	1.48145	1.30912	1.05438	1.26578	1.19658	1.34661		1.06645	1.01278	1.07882	1.02329	1.03251	0.963572	1.02836	0.985807	1.02196	1.03625	0.97077	0.995248	0.976681	1.0218	1	1.03515	0.997464	1.03304	1.00377	0.952615	0.996769	0.973394
218				1.10135	1.11927	1.19565	1.35354	1.41553	1.25986	1.28425	0.986667	1.25319	1.52255	1.19293	1.29452	1.06667	1.37474	1.43602	1.49898	1.35565	1.05353	1.25879	1.16646	1.33823		1.05102	1.0072	1.09245	1.03917	1.00924	0.940071	1.05347	0.994702	1.02196	1.04467	0.991461	0.982196	0.990882	1.01895	1.04615	1.02554	0.996749	1.01596	1.01239	0.908308	0.976157	0.968216
220				1.10897	1.11745	1.20719	1.3536	1.40098	1.26212	1.28338	0.987659	1.27718	1.52028	1.16323	1.29123	1.09091	1.37402	1.45679	1.43375	1.32172	1.10255	1.25242	1.13555	1.36722		1.03866	1.00846	1.09739	1.02803	1.02453	0.970874	1.01099	1.01546	1.0176	1.05311	0.979622	0.975429	0.981308	1.01961	1.01527	1.01997	0.958413	1.01578	1.0211	0.930233	0.982981	0.958449
222				1.11202	1.11762	1.21866	1.35349	1.43899	1.26302	1.30325	0.982831	1.27978	1.54839	1.20242	1.28145	1	1.36747	1.46844	1.40327	1.29729	1.09743	1.23949	1.1662	1.35007		1.06368	1.01344	1.10099	1.03888	1.01633	0.962733	1.01122	1.00695	1.02623	1.05443	0.97092	0.988701	0.981376	1.03494	1.00763	1.02531	0.972239	1.02056	1.03281	0.9375	1.00239	0.978412
224				1.12372	1.12352	1.21948	1.37405	1.42813	1.26494	1.28746	1.00966	1.29431	1.50942	1.20766	1.25895	1.04348	1.39108	1.45934	1.37195	1.30218	1.09743	1.23862	1.13122	1.3492		1.06645	1.01753	1.08721	1.02682	1.02453	0.935818	1.00311	0.967093	1.02453	1.05898	0.979801	0.995336	0.990542	1.01595	1.01575	1.01796	0.987814	1.02939	1.02815	0.945116	1.00239	0.962834
226				1.13768	1.10494	1.22164	1.38462	1.39751	1.26115	1.29289	0.989563	1.27707	1.55548	1.20222	1.24511	1.02273	1.34822	1.44605	1.37805	1.3269	1.12637	1.26941	1.10073	1.33823		1.07143	1.01344	1.0801	1.03888	1.03218	0.950833	1.02799	1.00788	1.01259	1.05416	0.981275	0.982196	0.985891	1.02208	1.01575	1.0193	0.973747	1.01997	1.03874	0.930462	1.00164	0.976963
228				1.10897	1.11674	1.21826	1.37077	1.43729	1.25843	1.29172	1.02926	1.26971	1.55566	1.19732	1.22477	1.02222	1.36695	1.46679	1.45569	1.32195	1.06849	1.27282	1.11139	1.37169		1.06404	1.01214	1.08197	1.0411	1.03184	0.954817	1.00265	0.984324	1.02194	1.05784	0.957906	0.982153	0.971985	1.02865	1.0229	1.03515	0.973236	1.01614	1.0211	0.937143	1.00021	0.943184
230				1.12179	1.09997	1.23243	1.36031	1.40098	1.25801	1.28569	0.999217	1.27489	1.54995	1.18786	1.26404	1.0625	1.39296	1.46072	1.39075	1.32338	1.12396	1.23567	1.09671	1.38783		1.04874	1.02638	1.10085	1.0384	1.01848	0.965217	1.00265	0.96965	1.01334	1.04989	0.966887	0.988701	0.976636	1.01583	1.03175	1.0299	0.980839	1.02542	1.0293	0.952672	1.00202	0.953165
232				1.1338	1.09648	1.22312	1.38409	1.42636	1.26283	1.28009	0.991701	1.25654	1.55198	1.18287	1.25385	1.04444	1.39212	1.44778	1.47083	1.28049	1.09194	1.25885	1.13103	1.37437		1.02463	1.01088	1.08234	1.05786	1.0256	0.929241	0.968661	0.96965	1.01324	1.0309	0.971688	0.988701	0.985981	1.01895	1.01562	1.02393	0.978632	1.01156	1.02164	0.93	0.988085	0.947995
234				1.133	1.08579	1.19797	1.36047	1.39408	1.25842	1.29965	0.991527	1.25674	1.55548	1.19732	1.26096	1	1.38616	1.47715	1.4428	1.2784	1.10119	1.19921	1.09637	1.31956		1.04874	1.03667	1.05951	1.05379	1.03184	0.954817	1.0028	0.974257	1.01849	1.0357	0.974186	0.988701	1.00485	1.01948	1.00775	1.02761	0.981414	0.998368	1.0211	0.952558	1.00164	0.952707
236				1.14103	1.0857	1.18232	1.35354	1.40996	1.26715	1.28682	0.987659	1.27225	1.55611	1.16843	1.25263	1.04545	1.34434	1.47963	1.43547	1.23978	1.08828	1.2203	1.10697	1.29608		1.0453	1.00659	1.05615	1.05856	1.0315	0.97288	1.03693	0.983025	1.03038	1.0458	0.95433	0.988701	0.995463	1.00968	1	1.01028	0.96476	0.989753	1.01391	0.916364	0.990379	0.957921
238				1.10833	1.09898	1.16584	1.3608	1.40481	1.25179	1.27674	1.01639	1.29979	1.50942	1.12519	1.24819	0.979167	1.33965	1.48639	1.43212	1.21353	1.07906	1.23862	1.11614	1.30637		1.03247	1.02005	1.07032	1.06404	1.02476	0.993789	1.02623	0.964198	1.01171	1.05039	0.967714	0.988701	0.990882	1.01292	1.00769	1.02622	0.948905	1.00277	1.01752	0.937674	0.983478	0.962706
																										1.03448	1.02139	1.05096	1.05244	1.05512	0.958296	1.01979	0.968997	1.01256	1.05956	0.971072	0.975943	1.00522	1.01857	1.01538	1.0193	0.980274	1.00703	1.00831	0.93	1.00355	0.957617

## Sheet: Figure 2C
Figure 2C
Poly-ADPr
Pan-ADPr
Actin
ponceauS

## Sheet: Figure 5A
Figure 5A
dPARG dsRNA sequences
>dPARG-1
ATAGAAACGGAGGAGGAGCCGGAAAATCTGGCGAACTCCCTAGATGATTCGTGGCGTGGAGTTTCCATGGAGGCTATACA
TCGTAATCGGCAGCCTTTCGAATTGGAGAATTTGCCACCAGTGACTGCCGGCAATCTCCACCGGGTTATGTACCAGCTGC
CAATTCGTGAAACACCGCCACGCCCCTACAAATCACCGGGAAAGTGGGACTCCGAGCATGTGCGTCTGCCCTGTGCGCCC
GAGTCGAAATATCCGAGGGAGAATCCGGATGGCAGCACCACCATCGATTTTCGCTGGGAAATGATCGAACGAGCCCTTCT
GCAGCCCATAAAGA
>dPARG-2
TATTTTCGTCGCGTGTGTCCCACAGAGCGGGATGCCAGCAATGTGCCCACCGGTGTGGTAACCTTTGTTCGTCGGAGCGG
ATTGCCGGAACATCTGATCGACTGGAGCCAAAGTGCGGCGCCGTTGGGTGATGTGCCATTGCACGTGGATGCCGAGGGAA
CAATCGAGGATGAGGGCATTGGACTGCTGCAAGTAGACTTTGCCAACAAATATTTGGGTGGCGGTGTCTTGGGACATGGC
TGCGTTCAGGAGGAGATACGCTTTGTTATCTGTCCGGAGCTATTGGTGGGTAAACTCTTTACGGAGTGTCTGCGACCATT
CGAGGCCCTGGTGATGTTGGGCGCCGAAAGGTATAGTAACTATACGGGATATGCCGGAAGCTTCGAGTGGTCCGGCAACT
TTGAGGATTCAACGCCAAGAGATAGCTCAGGTCGTCGACAAACGGCCATTGTGGCAATCGATGCCCTACATTTTGCCCAG
TCACATCATCAATATCGCGAGGATCTC

## Sheet: Figure 5B
Figure 5B
analysing qRT–PCR data using ddCt method
samples	primers	Ct value-1	Ct value-2	average	dCt	ddCt	2^-ddCt	%
LacZ 10ug-1	dPARG	18.18	17.86	18.02	7.325	0	1	100
	RpL39	10.75	10.64	10.695	0	0	1	100
dPARG-1 10ug-1	dPARG	21.35	21.27	21.31	11.02	3.695	0.0772137	7.72137
	RpL39	10.37	10.21	10.29	0	0	1	100
dPARG-2 10ug-1	dPARG	21.59	21.51	21.55	10.495	3.17	0.111105	11.1105
	RpL39	11.03	11.08	11.055	0	0	1	100
LacZ 10ug-2	dPARG	18.17	18.12	18.145	7.255	0	1	100
	RpL39	10.96	10.82	10.89	0	0	1	100
dPARG-1 10ug-2	dPARG	21.86	21.92	21.89	11.27	4.015	0.0618535	6.18535
	RpL39	10.59	10.65	10.62	0	0	1	100
dPARG-2 10ug-2	dPARG	21.05	21.12	21.085	10.35	3.095	0.117034	11.7034
	RpL39	10.76	10.71	10.735	0	0	1	100
LacZ 10ug-3	dPARG	18.61	18.4	18.505	7.945	0	1	100
	RpL39	10.58	10.54	10.56	0	0	1	100
dPARG-1 10ug-3	DmPARG	22.01	21.72	21.865	11.795	3.85	0.0693481	6.93481
	RpL39	10.07	10.07	10.07	0	0	1	100
dPARG-2 10ug-3	DmPARG	21.35	21.27	21.31	11.02	3.075	0.118668	11.8668
	RpL39	10.37	10.21	10.29	0	0	1	100
	1	2	3	Average	S.D
LacZ	98.9011	99.4505	100	100	0.448624
dPARG-1	7.72137	6.18535	6.93481	6.94718	0.627135
dPARG-2	11.1105	11.7034	11.8668	11.5602	0.324908
Statistical analysis of qRT–PCR data using prism 9
Table Analyzed	data	Table Analyzed	data
Column B	dPARG-1	Column C	dPARG-2
vs.	vs.	vs.	vs.
Column A	LacZ	Column A	LacZ
Unpaired t test		Unpaired t test
P value	<0.0001	P value	<0.0001
P value summary	****	P value summary	****
Significantly different (P < 0.05)?	Yes	Significantly different (P < 0.05)?	Yes
One- or two-tailed P value?	Two-tailed	One- or two-tailed P value?	Two-tailed
t, df	t=96.45, df=4	t, df	t=98.80, df=4
How big is the difference?		How big is the difference?
Mean of column A	100	Mean of column A	100
Mean of column B	6.933	Mean of column C	11.57
Difference between means (B - A) ± SEM	-93.07 ± 0.9649	Difference between means (C - A) ± SEM	-88.43 ± 0.8950
95% confidence interval	-95.75 to -90.39	95% confidence interval	-90.92 to -85.95
R squared (eta squared)	0.9996	R squared (eta squared)	0.9996
F test to compare variances		F test to compare variances
F, DFn, Dfd	3.959, 2, 2	F, DFn, Dfd	12.87, 2, 2
P value	0.4033	P value	0.1442
P value summary	ns	P value summary	ns
Significantly different (P < 0.05)?	No	Significantly different (P < 0.05)?	No
Data analyzed		Data analyzed
Sample size, column A	3	Sample size, column A	3
Sample size, column B	3	Sample size, column C	3

## Sheet: Figure 5C
Figure 5C
Ponceau S
rabbit anti-mono- ADP-ribose antibody
mouse anti-Actin antibody

## Sheet: Figure 5D
Figure 5D
Ponceau S
rabbit anti-mono- ADP-ribose binding reagent
mouse anti-Actin antibody

## Sheet: Figure 5E
Figure 5E
Ponceau S
rabbit anti-pan- ADP-ribose binding reagent
mouse anti-Actin antibody

## Sheet: Figure 5F
Figure 5F
Ponceau S
rabbit anti-poly-ADPr antibody
mouse anti-Actin antibody

## Sheet: Figure 7D
	Rep. 1
	A	B	C		AVERAGE		Background correction		Normalisation to hARH3
background	66.636	78.751	121.155		88.8473
hPARG	311.975	233.224	284.715		276.638		187.791		0.00484135
hARH3	39357.4	38718.3	38557.7		38877.8		38788.9		1
hTARG1	233.224	369.524	327.12		309.956		221.109		0.0057003
dParg	14120.7	13357.4	13578.5		13685.5		13596.7		0.35053
dTarg1	136.3	151.444	127.213		138.319		49.4717		0.00127541
dTarg2	75.722	121.155	124.184		107.02		18.173		0.00046851
dTarg3	109.04	124.184	133.271		122.165		33.3177		0.000858948
dParg E340N	145.387	124.184	181.733		150.435		61.5873		0.00158776
	Rep. 2
	A	B	C
background	118.127	118.127	121.155		119.136
hPARG	414.957	448.275	457.362		440.198		321.062		0.00833136
hARH3	38482	38851.5	38633.4		38655.7		38536.5		1
hTARG1	345.293	308.946	348.322		334.187		215.051		0.00558044
dParg	11764.2	12112.5	11749.1		11875.3		11756.1		0.305064
dTarg1	175.675	148.415	193.849		172.646		53.51		0.00138855
dTarg2	102.982	145.387	130.242		126.204		7.06733		0.000183393
dTarg3	109.04	102.982	124.184		112.069		-7.06767		-0.000183402
dParg E340N	172.647	163.56	154.473		163.56		44.4237		0.00115277
	Rep. 3
	A	B	C
background	99.953	124.184	69.664		97.9337
hPARG	381.64	378.611	354.38		371.544		273.61		0.00691522
hARH3	38421.4	39196.8	41374.6		39664.3		39566.3		1
hTARG1	284.715	293.802	311.975		296.831		198.897		0.00502692
dParg	12651.7	13278.6	13751.1		13227.1		13129.2		0.331828
dTarg1	218.08	193.849	160.531		190.82		92.8863		0.00234761
dTarg2	102.982	106.011	96.924		101.972		4.03867		0.000102073
dTarg3	99.953	106.011	90.867		98.9437		1.01		2.55267e-05
dParg E340N	160.531	109.04	106.011		125.194		27.2603		0.000688978

[truncated: 7 more sheets: Figure 8B, Figure 8C, Figure 9A, Figure 9B, Supplemental Figure 1B, Supplemental Figure 5A, Supplemental Figure 5B]
